# Supplementary material for: Comparison of personal exposure to black carbon levels with fixed-site monitoring data and with dispersion modelling and the influence of activity patterns and environment
Source: J Expo Sci Environ Epidemiol. 2024 Feb 22;34(3):538–45. doi: 10.1038/s41370-024-00653-2 (PMC11222137; doi:10.1038/s41370-024-00653-2)
Supplement: Supplementary file 1 — Appendix [file 41370_2024_653_MOESM1_ESM.xlsx]

## Sheet: Table S1
Supplemental Table 1. Black carbon levels (ng/m3) and meteorological parameters averaged per 24-hour, 1 week and 1 year measurement period
	n	Mean	SD	Median	Min - Max
	A) 24 hours average
Personal measurements:
· Parent on a leave	256	423.0	309.9	344.1	101.8 - 2282.1
· Working parent	250	392.9	269.6	335.7	99.3 - 2492.7
Modelled for home address	276	467.8	280.8	404.0	73.6 - 1924.1
Modelled for work address	241	387.0	262.1	302.8	103.2 - 1846.1
Measured at continuous monitor:
· Urban background (Torkel)	298	323.5	157.5	286.2	97.3 - 846.8
· Rural background (Aspvreten)	280	177.3	221.9	110.2	16.6 - 1549.2
· Street level (Hornsgtan)	278	1005.7	398.2	978.1	275.0 - 2327.0
Global radiation (W/m2)	300	142.8	108.2	136.9	2.29 - 371.5
Pressure (mbar)	299	1007.8	9.5	1008.6	973.9 - 1029.3
Precipitation (mm)	300	0.18	0.57	0	0 - 3.28
Temperature (oC)	300	8.7	6.5	7.7	-3.6 - 22.8
Wind speed (m/s)	300	3.7	1.01	3.5	1.7 - 7.3
	B) 1 week average
Personal measurements:
· Parent on a leave	38	425.3	180.7	372.9	179.3 - 1085.7
· Working parent	38	394.0	143.2	348.7	221.3 - 919.8
Modelled for home address	43	461.4	174.1	451.6	199.0 - 984.3
Modelled for work address	38	391.5	171.0	322.0	175.5 - 842.1
Measured at continuous monitor:
· Urban background (Torkel)	45	318.7	75.1	296.2	215.2 - 467.9
· Rural background (Aspvreten)	43	175.9	126	130	53.9 - 601.5
· Street level (Hornsgtan)	42	1026.3	146.6	985.0	781.9 - 1429.3
Global radiation (W/m2)	45	144.0	93.0	164.8	11.3 - 305.8
Pressure (mbar)	45	1007.5	7.2	1009.1	985.6 - 1019.8
Precipitation (mm)	45	1.28	1.71	0.43	0 - 6.13
Temperature (oC)	45	8.7	6.1	6.4	0.29 - 18.7
Wind speed (m/s)	45	3.7	0.6	3.7	2.4 - 5.2
	C) 1 year average
Personal measurements:
· Parent on a leave	38	467.7	173.1	443.5	198.4 - 1150.1
· Working parent	38	436.8	150.5	401.4	189.7 - 984.2
Modelled for home address	45	698.1	77.0	702.0	577.5 - 914.0
Modelled for work address	38	426.3	127.9	409.6	222.8 - 820.1

## Sheet: Table S2
Supplemental Table 2. Time spent in different environments (hours/day)
Environment	Parent on a leave (n=292)	Working parent (n=283)
	Mean (min-max)	Mean (min-max)
At home	19.7 (5.3 - 24)	16.1 (4.7 - 24)
At workplace	NA	4.4 (0 - 15.8)
Indoors elsewhere	1.1 (0 - 7.9)	1.0 (0 - 7.8)
Outdoors	1.3 (0 - 10.8)	0.9 (0 - 10.8)
In traffic	1.5 (0 - 8.8)	1.6 (0 - 8.5)
Exposed to SHS	0 (0 - 1.8)	0 (0 - 1.5)
Exposed to fireplaces	0 (0 - 4)	0 (0 - 1.8)
NA = Not applicable

## Sheet: Table S3
Supplemental Table S3. Sensitivity analysis*: Personal 24h average black carbon exposure (ng/m3) with monitoring data, air pressure (standardized to mean 0 and SD 1) and season (Cold vs Warm). Multiple regression coefficients with 95% confidence intervals, based on 7 day observations (N= 59).
Parent	Rural background (RB)	Urban background (UB)-RB	Street (ST)-UB	Air pressure	Season	Intercept	n	R2adj
Both	0.69 (0.54-0.84)	0.34 (0.16-0.52)				201 (156-247)	307	0.21
Both	0.65 (0.50-0.80)	0.42 (0.23-0.62)	-0.07 (-0.13--0.005)			245 (187-303)	302	0.22
Both	0.65 (0.50-0.80)	0.34 (0.17-0.52)		24.1 (1.81-46.4)		210 (164-256)	307	0.22
Both	0.74 (0.58-0.91)	0.33 (0.15-0.51)			-68 (-166-30.0)	199 (153-245)	307	0.22
On-leave	0.67 (0.46-0.89)	0.32 (0.07-0.56)		16.9 (-13.3-47.0)		206 (142-270)	155	0.21
Working	0.62 (0.40-0.84)	0.37 (0.11-0.63)		32.1 (-1.63-65.8)		214 (146-282)	152	0.22
*Results are based on the complete dataset, ie including 11 24h average BC observations defined as unreasonably high (1200 ng/m3).

## Sheet: Table S4
Supplemental Table S4. Personal 24h average black carbon exposure (ng/m3) with modeled outdoor levels at home and work, air pressure (standardized to mean 0 and SD 1), season (Cold vs Warm) and time at work (hrs). Multiple regression coefficients with 95% confidence intervals (N=55)
A) Excluding 11 unreasonably high 24h average BC observations
Parent	Modeled at home	Modeled at work	Air pressure	Season	Time at home (h)	Time at work (h)	Intercept	n	R2adj
Both	0.38 (0.29-0.46)						168 (123-212)	301	0.21
Both	0.36 (0.27-0.44)		29.4 (8.9-49.9)				181 (137-227)	301	0.23
Both	0.37 (0.29-0.46)			121 (30.8-212)			163 (119-208)	301	0.23
On-leave	0.35 (0.23-0.47)		24.7 (-5.4-54.8)				182 (115-249)	153	0.20
Working	0.36 (0.24-0.47)		34.5 (6.2-62.8)				182 (120-243)	148	0.26
Working	0.22 (0.11-0.34)	0.32 (0.17-0.47)	7.4 (-17.6-32.4)				124 (66.4-182)	137	0.34
Working	0.19 (0.07-0.31)	0.33 (0.18-0.47)	8.4 (-16.3-33.0)		-8.6 (-17.4-0.2)	-15.2 (-24.1--6.3)	345 (145-545)	130	0.39
B) Sensitivity analysis: Including 11 unreasonably high 24h average BC observations
Parent	Modeled at home	Modeled at work	Air pressure	Season	Time at home (h)	Time at work (h)	Intercept	n	R2adj
Both	0.37 (0.29-0.46)						174 (126-223)	303	0.18
Both	0.35 (0.26-0.44)		32.1 (9.9-54.3)				189 (140-237)	303	0.20
Both	0.37 (0.29-0.46)			116 (16.6-215)			170 (122-218)	303	0.20
On-leave	0.35 (0.23-0.47)		24.7 (-5.4-54.8)				182 (115-249)	153	0.20
Working	0.35 (0.22-0.49)		39.6 (6.2-73.0)				195 (124-267)	150	0.20
Working	0.23 (0.08-0.38)	0.30 (0.10-0.49)	14.5 (-17.7-46.7)				142 (68.5-216)	139	0.23
Working	0.21 (0.05-0.36)	0.31 (0.12-0.50)	14.6 (-17.5-46.7)		-6.4 (-17.9-5.0)	-16.4 (-27.9--4.8)	327 (65.0-588)	132	0.28
*unreasonably high 24h average BC observations defined as >1200 ng/m3

## Sheet: Table S5
Supplemental Table S5. Personal 24h average black carbon exposure (ng/m3) with modeled outdoor levels at home and work, air pressure (standardized to mean 0 and SD 1), season (Cold vs Warm) and time at work (hrs). Multiple regression coefficients with 95% confidence intervals (N=55)
Parent	Modeled at home	Modeled at work	Air pressure	Season	Time at home (h)	Time at work (h)	Intercept	n	R2adj
Both	0.72 (0.57-0.87)						-15.9 (-101-69.0)	276	0.24
Both	0.69 (0.54-0.85)		35.9 (-2.4-74.2)				1.4 (-85.2-88.1)	276	0.24
Both	0.72 (0.57-0.87)			116 (-47.3-278)			-21.4 (-107-63.8)	276	0.24
On-leave	0.72 (0.50-0.93)		29.9 (-23.9-83.8)				-10.0 (-131-111)	140	0.25
Working	0.67 (0.44-0.89)		42.9 (-12.8-98.6)				15.1 (-112-142)	136	0.23
Working	0.42 (0.17-0.67)	0.63 (0.30-0.96)	-4.8 (-57.2-47.6)				-87.2 (-211-36.8)	125	0.31
Working	0.34 (0.09-0.60)	0.66 (0.34-0.99)	-5.2 (-56.9-46.4)		-17.2 (-35.7-1.3)	-30.7 (-48.8--12.7)	351 (-71.6-773)	119	0.37

## Sheet: Table S6
Supplemental Table S6. Personal 7-day average black carbon exposure (ng/m3) with modeled outdoor levels at home and work, air pressure (standardized to mean 0 and SD 1), season (Cold vs Warm) and time at work (h). Multiple regression coefficients with 95% confidence intervals.
Parent	Modeled at home	Modeled at work	Air pressure	Season	Time at work (h)	Intercept	n	R2adj
Both	0.28 (0.06-0.50)					272 (160-384)	72	0.07
Both	0.27 (0.05-0.49)		37.3 (-1.33-75.8)			276 (166-385)	72	0.10
Both	0.40 (0.20-0.60)			165 (96.0-233)		153 (43.6-262)	72	0.29
On-leave	0.39 (0.12-0.66)			218 (118-318)		146 (-5.38-297)	36	0.39
Working	0.39 (0.08-0.70)			107 (8.67-205)		167 (0.09-335)	36	0.16
Working	0.22 (-0.04-0.49)	0.36 (0.08-0.64)		7.04 (-77.8-91.9)		122 (16.1-228)	32	0.46
Working	0.48 (0.29-0.68)			60.0 (-0.10-120)		129 (31.6-227)	33	0.45
Working	0.48 (0.28-0.69)			62.1 (-8.34-133)	-0.48 (-3.69-2.74)	143 (5.96-281)	32	0.44

## Sheet: Fig. S1
Supplemental Figure 1. Distribution of personal 1-hour and 24-hour average black carbon levels.

## Sheet: Fig. S2
Supplemental Figure 2. Distribution of personal 24-hour average black carbon levels over season.
